# Supplementary material for: Pilon: An Integrated Tool for Comprehensive Microbial Variant Detection and Genome Assembly Improvement
Source: PLoS One. 2014 Nov 19;9(11):e112963. doi: 10.1371/journal.pone.0112963 (PMC4237348; doi:10.1371/journal.pone.0112963)
Supplement: Table S4 — Detailed information regarding the gene based assessment of TIGR4. (XLSX) [file pone.0112963.s007.xlsx]

## Sheet: Sheet1
Table S4: detailed information regarding the gene based assessment of TIGR4 assemblies
Draft Coord	Pilon Coord	Draft Seq	Pilon Seq	Event	Ref Coord	Assessment	Notes	gene loci	gene names	ref range
scaffold00001:139727-139836	scaffold00001_pilon:139727-139986	NNNNNNNNNNNNNNNNNNNNNNNNNNNNNNNNNNNNNNNNNNNNNNNNNNNNNNNNNNNNNNNNNNNNNNNNNNNNNNNNNNNNNNNNNNNNNNNNNNNNNNNNNNNNNN	ACAATCTCAATATCATCACTGTTCTTAAGGGAAGAACACAAGCTGTCATCCGAAATCACTTTCTTAAATATGATAGAGCCGTCCGATGTCGCGTCAAAATCATTACTATGGATATGTTTAGTCCTTACTATGATTTAGCTAGACAACTTTTCCCGTGTGCTAAAATCGTGTTGGATCGCTTTCACATTGTACAACATCTTAGCCGTGCTATGAGTCGTGTGCGTGTTCAAATCATGAATCAGTTTCATCGAAAATCCCAT	ClosedGap	-1538807	Correct	Perfect	SP_1639	IS1167, transposase	1538548-1538807
scaffold00001:177577-179436	scaffold00001_pilon:177727-179586	NNNNNNNNNNNNNNNNNNNNNNNNNNNNNNNNNNNNNNNNNNNNNNNNNNNNNNNNNNNNNNNNNNNNNNNNNNNNNNNNNNNNNNNNNNNNNNNNNNNNNNNNNNNNNNNNNNNNNNNNNNNNNNNNNNNNNNNNNNNNNNNNNNNNNNNNNNNNNNNNNNNNNNNNNNNNNNNNNNNNNNNNNNNNNNNNNNNNNNNNNNNNNNNNNNNNNNNNNNNNNNNNNNNNNNNNNNNNNNNNNNNNNNNNNNNNNNNNNNNNNNNNNNNNNNNNNNNNNNNNNNNNNNNNNNNNNNNNNNNNNNNNNNNNNNNNNNNNNNNNNNNNNNNNNNNNNNNNNNNNNNNNNNNNNNNNNNNNNNNNNNNNNNNNNNNNNNNNNNNNNNNNNNNNNNNNNNNNNNN…	TTAATCCCAAATCATTCATACCTCTCTCAACTAGATGTAACTTACAAAACCCCTGACCTCATGAGCCACTTTCTTCCTCCTCATGAGGTCAGTTTTACTTTCTGCTGTTCCAGTATCGTTTTTCCTCGCTAGATTTCCTCAAAAGGGCAGACTCCTCCCTTGGTGCGTCACACGATTTTTTCATCTCGACTGTTCTTTAATGCATCATTAACGACGCTTTTCTTCTAGGTGGTTCATAAGGAACAGGAAGATTCAGGTTGACTTTTCTAATCCTAGAATAAAGTGCTGAAAACAATTCGGAATAGGCATAGAGACTAGACAATTTGAGGAGCTGCTTGCGTCCTGTTCGAACACATTTTCCCACCACGTGAAGAAAAAGATGGCGGAAGCGTTTGATTG…	PartialFill	-1500807	Correct	2017L, 382R perfect	SP_1595 & SP_1596	IS1380-Spn1 transposase & hypothetical protein	1498948-1500807
scaffold00001:191053	scaffold00001_pilon:191203	C	G	SNP	-1487429	Correct	Perfect	SP_1582	IS1167, transposase	1487429
scaffold00001:191055	scaffold00001_pilon:191205	A	G	SNP	-1487427	Correct	Perfect	SP_1582	IS1167, transposase	1487427
scaffold00001:281355	scaffold00001_pilon:281505	A	C	SNP	-1397127	Correct	Perfect	SP_1485	IS3-Spn1, transposase	1397127
scaffold00001:315015-316329	scaffold00001_pilon:315165-315932	NNNNNNNNNNNNNNNNNNNNNNNNNNNNNNNNNNNNNNNNNNNNNNNNNNNNNNNNNNNNNNNNNNNNNNNNNNNNNNNNNNNNNNNNNNNNNNNNNNNNNNNNNNNNNNNNNNNNNNNNNNNNNNNNNNNNNNNNNNNNNNNNNNNNNNNNNNNNNNNNNNNNNNNNNNNNNNNNNNNNNNNNNNNNNNNNNNNNNNNNNNNNNNNNNNNNNNNNNNNNNNNNNNNNNNNNNNNNNNNNNNNNNNNNNNNNNNNNNNNNNNNNNNNNNNNNNNNNNNNNNNNNNNNNNNNNNNNNNNNNNNNNNNNNNNNNNNNNNNNNNNNNNNNNNNNNNNNNNNNNNNNNNNNNNNNNNNNNNNNNNNNNNNNNNNNNNNNNNNNNNNNNNNNNNNNNNNNNNNN…	AGTAGGCATACCAGTCGTTTCAAGATAAGGAATTTTAGAAGGTTTTTGAAAGTCATATTTCTTCAATTGGTTTCCGCACTCAGGGCAAGATGGGGCGTCGTAGTCCAGTTTGGCGATGATTTCCTTGTGTGTATCCTTATTGATGATGTCTAAAATCTGGATATTAGGGTCTTTAATGTCTAGTAATTTTGTGATAAAATGTAATTGTTCCATATGATTCTTTCTAATGAGTTGTTTTGTCGCTTTTCATTATAGGTCATATGGGACTTTTTTTCTACAATAAAATAGGCTCCATAATATCTATAGTGGATTTACCCACTACAAATATTATAGAACCGAATTAATTTAATTAGAGAGCCAACTTTCTAATATAGTAATCGCGTCATAACAAGGTATCTA…	ClosedGap	-1363467	Correct	Perfect	SP_1444	IS1167, transposase	1362700-1363467
scaffold00001:318407-318511	scaffold00001_pilon:318010	NNNNNNNNNNCTATTTACCGTGGACTAAAGTTGTACAAGAAAAGTGCAAATAAGAAATCTCCAGATTAGGAACTATCCGTGAGTTCTCTAGTCTGGAGATTTTTC	.	ClosedGap	-1360622	Correct	Perfect	intergenic	NO GENE {falls between IS1380-Spn1 transposase (SP_1439) and IS66 family Orf2 (SP_1442)}	1360622-1360622
scaffold00001:319367-320186	scaffold00001_pilon:318865-320199	NNNNNNNNNNNNNNNNNNNNNNNNNNNNNNNNNNNNNNNNNNNNNNNNNNNNNNNNNNNNNNNNNNNNNNNNNNNNNNNNNNNNNNNNNNNNNNNNNNNNNNNNNNNNNNNNNNNNNNNNNNNNNNNNNNNNNNNNNNNNNNNNNNNNNNNNNNNNNNNNNNNNNNNNNNNNNNNNNNNNNNNNNNNNNNNNNNNNNNNNNNNNNNNNNNNNNNNNNNNNNNNNNNNNNNNNNNNNNNNNNNNNNNNNNNNNNNNNNNNNNNNNNNNNNNNNNNNNNNNNNNNNNNNNNNNNNNNNNNNNNNNNNNNNNNNNNNNNNNNNNNNNNNNNNNNNNNNNNNNNNNNNNNNNNNNNNNNNNNNNNNNNNNNNNNNNNNNNNNNNNNNNNNNNNNNNNNNNNNN…	ACTGTTCTTTAATGCATCATTAACGACGCTTTTCTTCTAGGTGGTTCATAAGGAACAGGAAGATTCAGGTTGACTTTTCTAATCCTAGAATAAAGTGCTGAAAACAATTCGGAATAGGCATAGAGACTAGACAATTTGAGGAGCTGCTTGCGTCCTGTTCGAACACATTTTCCCACCACGTGAAGAAAAAGATGGCGGAAGCGTTTGATTGTTAAAGTTTGGAAGTCACCTCCAGCTAGATGTTTGAGAAAAAGATAGAGATTGTAGGCGATACAGCTCATCATCATACGAACTTCGTTTTTGATTAAGGTTGAACTATCCGTTTTATCGCCAAAAAATCCCTCCTTCATCTCCTTGATGAAATTCTCGGCTTGACCACGTCCACGATAAAGCTGAAAC…	ClosedGap	-1359767	Correct	Perfect	SP_1439	IS1380-Spn1 transposase	1358433-1359767
scaffold00001:401343	scaffold00001_pilon:401356	C	T	SNP	-1277277	Correct	Perfect	intergenic	NO GENE {falls in between SP_1356 & SP_1357}	1277277
scaffold00001:404537-407311	scaffold00001_pilon:404550-405937	NNNNNNNNNNNNNNNNNNNNNNNNNNNNNNNNNNNNNNNNNNNNNNNNNNNNNNNNNNNNNNNNNNNNNNNNNNNNNNNNNNNNNNNNNNNNNNNNNNNNNNNNNNNNNNNNNNNNNNNNNNNNNNNNNNNNNNNNNNNNNNNNNNNNNNNNNNNNNNNNNNNNNNNNNNNNNNNNNNNNNNNNNNNNNNNNNNNNNNNNNNNNNNNNNNNNNNNNNNNNNNNNNNNNNNNNNNNNNNNNNNNNNNNNNNNNNNNNNNNNNNNNNNNNNNNNNNNNNNNNNNNNNNNNNNNNNNNNNNNNNNNNNNNNNNNNNNNNNNNNNNNNNNNNNNNNNNNNNNNNNNNNNNNNNNNNNNNNNNNNNNNNNNNNNNNNNNNNNNNNNNNNNNNNNNNNNNNNNNN…	CGATGGAGGTCATTTAACCCAGTATGGTGGTCTTATCTTTTTTCAGGAACTTTTTTCCCAGTTGAAACTAAAAGAGCGGATTTCTAAGTATTTAGTAACGAATGACCAACGCCGCTACTGTCGTTATTCGGATTCAGATATCCTTGTCCAGTTCCTCTTTCAACTGTTAACAGGTTATGGAACGGACTATGCTTGTAAAGAATTGTCAGCTGATGCCTACTTTCCAAAATTGTTGGAAGGAGGGCAGCTTGCTTCACAGCCAACCTTATCCCGTTTTCTTTCCAGAACTGACGAGGAAACAGTCCATAGTTTGCGATGCCTCAACCTTGAATTGGTCGAATTCTTTTTACAGTTTCACCAGCTAAACCAACTCATTGTAGATATCGATTCTACCCATTT…	ClosedGap	-1274128	Correct	Perfect	SP_1352	IS1380-Spn1 transposase	1272741-1274128
scaffold00001:418913-421892	scaffold00001_pilon:417539-419055	NNNNNNNNNNNNNNNNNNNNNNNNNNNNNNNNNNNNNNNNNNNNNNNNNNNNNNNNNNNNNNNNNNNNNNNNNNNNNNNNNNNNNNNNNNNNNNNNNNNNNNNNNNNNNNNNNNNNNNNNNNNNNNNNNNNNNNNNNNNNNNNNNNNNNNNNNNNNNNNNNNNNNNNNNNNNNNNNNNNNNNNNNNNNNNNNNNNNNNNNNNNNNNNNNNNNNNNNNNNNNNNNNNNNNNNNNNNNNNNNNNNNNNNNNNNNNNNNNNNNNNNNNNNNNNNNNNNNNNNNNNNNNNNNNNNNNNNNNNNNNNNNNNNNNNNNNNNNNNNNNNNNNNNNNNNNNNNNNNNNNNNNNNNNNNNNNNNNNNNNNNNNNNNNNNNNNNNNNNNNNNNNNNNNNNNNNNNNNNN…	TTTACTAGACAAAAAAGAGTTTCCCCTTTATGGTATAAGTGTAGAAAAAAACACAAAAAGAAAGGAAACTCACATGAACAGTTTACCAAATCATCACTTCCAAAACAAGTCTTTTTACCAACTATCTTTCGATGGAGGTCATTTAACCCAGTATGGTGGTCTTATCTTTTTTCAGGAACTTTTTTCCCAGTTGAAACTAAAAGAGCGGATTTCTAAGTATTTAGTAACGAATGACCAACGCCGCTACTGTCGTTATTCGGATTCAGATATCCTTGTCCAGTTCCTCTTTCAACTGTTAACAGGTTATGGAACGGACTATGCTTGTAAAGAATTGTCAGCTGATGCCTACTTTCCAAAATTATTGGAAGGAGGGCAGCTTGCTTCACAGCCAACCTTATC…	ClosedGap	-1261139	Correct	Single base error 978b into 1517 closure	SP_1337	IS1380-Spn1 transposase	1259623-1261139
scaffold00001:443645	scaffold00001_pilon:440808	C	T	SNP	-1237870	Correct	Perfect	intergenic	NO GENE (falls in between SP_1310 & SP_1314)	1237870
scaffold00001:443649	scaffold00001_pilon:440812	C	T	SNP	-1237866	Correct	Perfect	intergenic	NO GENE (falls in between SP_1310 & SP_1314)	1237866
scaffold00001:443655	scaffold00001_pilon:440818	C	T	SNP	-1237860	Correct	Perfect	intergenic	NO GENE (falls in between SP_1310 & SP_1314)	1237860
scaffold00001:443707	scaffold00001_pilon:440870	G	T	SNP	-1237808	Correct	Perfect	intergenic	NO GENE (falls in between SP_1310 & SP_1314)	1237808
scaffold00001:443713	scaffold00001_pilon:440876	A	G	SNP	-1237802	Correct	Perfect	intergenic	NO GENE (falls in between SP_1310 & SP_1314)	1237802
scaffold00001:445674	scaffold00001_pilon:442837	C	T	SNP	-1235841	Correct	Perfect	SP_1310	IS1381 transposase protein A	1235841
scaffold00001:445700	scaffold00001_pilon:442863	A	T	SNP	-1235815	Correct	Perfect	SP_1310	IS1381 transposase protein A	1235815
scaffold00001:606992	scaffold00001_pilon:604155	A	.	Del	-1074526	Correct	Perfect	SP_1149	IS630-Spn1, transposase Orf1	1074526-1074526
scaffold00001:721117	scaffold00001_pilon:718279	T	A	SNP	-960401	Correct	Perfect	intergenic	NO GENE {falls in between SP_1014 & SP_1016}	960401
scaffold00001:742532	scaffold00001_pilon:739694	C	T	SNP	-939004	Correct	Perfect	intergenic	NO GENE {falls in between SP_0995 & SP_0997	939004
scaffold00001:742678	scaffold00001_pilon:739840	T	C	SNP	-938858	Correct	Perfect	intergenic	NO GENE {falls between IS630-Spn1 transposase (SP_0995) and hypothetical protein (SP_0997)}	938858-938858
scaffold00001:896675	scaffold00001_pilon:893837	C	T	SNP	-784835	Correct	Perfect	SP_0836	IS1167, transposase	784835
scaffold00001:896677	scaffold00001_pilon:893839	C	G	SNP	-784833	Correct	Perfect	SP_0836	IS1167, transposase	784833
scaffold00001:913529-915088	scaffold00001_pilon:910691-911825	NNNNNNNNNNNNNNNNNNNNNNNNNNNNNNNNNNNNNNNNNNNNNNNNNNNNNNNNNNNNNNNNNNNNNNNNNNNNNNNNNNNNNNNNNNNNNNNNNNNNNNNNNNNNNNNNNNNNNNNNNNNNNNNNNNNNNNNNNNNNNNNNNNNNNNNNNNNNNNNNNNNNNNNNNNNNNNNNNNNNNNNNNNNNNNNNNNNNNNNNNNNNNNNNNNNNNNNNNNNNNNNNNNNNNNNNNNNNNNNNNNNNNNNNNNNNNNNNNNNNNNNNNNNNNNNNNNNNNNNNNNNNNNNNNNNNNNNNNNNNNNNNNNNNNNNNNNNNNNNNNNNNNNNNNNNNNNNNNNNNNNNNNNNNNNNNNNNNNNNNNNNNNNNNNNNNNNNNNNNNNNNNNNNNNNNNNNNNNNN…	GTTAAGTGATTTAAATGTTTTCTCATAGCCATAAAACATTTCGGATTTTAAAATGCCAAAGAAAGATTCCATCATACCGTTGTCTTGGCTGTTGCCCTTGCGTGACATAGATGCTTGAATTCCCTTACTCTCTAGGAACCGATGATAAGAATCGTGTTGATATTGCCAGCCTTGGTCACTATGGAGAATCGTATTCTCGTAGTGCTTCTCTTTGAATGCCTGTTCTAACATTGTTTGTACTTGTTCTAAGTTGGGTGAAGTCGAAAGATTAAAAGCAATAATTTCGCTATTAAAGCCATCTAAAACTGGTGATAAGTAAAGCTTTTGAGTACTTGCTGGAATGGCAAATTCTGTCACATCTGTGTAGCACTTTTCCATTGTTTTAGAGCCTTCAAATTG…	ClosedGap	-767981	Correct	Perfect	intergenic	NO GENE {falls between transpoase (SP_0811) and hypothetical protein (SP_0815)}	766847-767981
scaffold00001:1153714-1153758	scaffold00001_pilon:1150451	CTCAAAACACCGTTTTGAGGTTGTGGATAGAACTGACGAAGTCAG	.	BreakFix	-528140	Correct	Perfect	intergenic	NO GENE {falls between hypothetical protein (SP_0560) and hypothetical protein (SP_0561)}	528140-528140
scaffold00001:1309889	scaffold00001_pilon:1306581	A	G	SNP	-372010	Correct	Perfect	intergenic	NO GENE {falls in between SP_0391 & SP_0394	372010
scaffold00001:1343438	scaffold00001_pilon:1340130	A	G	SNP	-338461	Correct	Perfect	intergenic	NO GENE {falls in between SP_0360 & SP_0366}	338461
scaffold00001:1343443	scaffold00001_pilon:1340135	A	T	SNP	-338456	Correct	Perfect	intergenic	NO GENE {falls in between SP_0360 & SP_0366}	338456
scaffold00001:1343455	scaffold00001_pilon:1340147	C	T	SNP	-338444	Correct	Perfect	intergenic	NO GENE {falls in between SP_0360 & SP_0366}	338444
scaffold00001:1362189	scaffold00001_pilon:1358881	G	T	SNP	-319710	Correct	Perfect	SP_0345	IS630-Spn1 transposase	319710
scaffold00001:1406042-1406246	scaffold00001_pilon:1402734-1403062	NNNNNNNNNNNNNNNNNNNNNNNNNNNNNNNNNNNNNNNNNNNNNNNNNNNNNNNNNNNNNNNNNNNNNNNNNNNNNNNNNNNNNNNNNNNNNNNNNNNNNNNNNNNNNNNNNNNNNNNNNNNNNNNNNNNNNNNNNNNNNNNNNNNNNNNNNNNNNNNNNNNNNNNNNNNNNNNNNNNNNNNNNNNNNNNNNNNNNNNNNNNNN	CATTGGAGCGATTAACTCACCATTTGTTAGACCTGCAACCAAAGAAATCCTCTGATATCTTCTTCCAGATACTTTGCCTCTTATTAACTGACCTTTTAATGAGCGACCATATTCTCGATAAAAATAAGTATCGAATCCTGTTTCGTCAATCTAAACAGGTGTTAGGTGCTTTAAACTATTAAAATTCTTAAGAAATAAGGCTACTTTTTCTGGGTCTTGTTCATAGTAGGTGTGGTTCTTTTTTTCGAGTGTAGCCCATAGCTTTGAGCGCATAGTGGATGGTAGTTGGATGACAGCCAAATTCAGAAGCTATTTCAGTCAAATAAGCA	ClosedGap	-275857	Correct	Perfect	SP_0300	IS630-Spn1, transposase Orf2	275529-275857
scaffold00001:1561375-1561524	scaffold00001_pilon:1558191-1558340	NNNNNNNNNNNNNNNNNNNNNNNNNNNNNNNNNNNNNNNNNNNNNNNNNNNNNNNNNNNNNNNNNNNNNNNNNNNNNNNNNNNNNNNNNNNNNNNNNNNNNNNNNNNNNNNNNNNNNNNNNNNNNNNNNNNNNNNNNNNNNNNNNNNNNN	CCAACCTGTTGCCATTGAACCGTTAGCGTTTAGGTAGTACCATGAACCGTTGACTTTAGCCCAACCTGTAGCCATAGCACCGTTAGCGTTTAGGTAGTACCATGAACCGTTGACTTTAGCCCATCCTGTCGCCATATCACCATTAGCGTT	PartialFill	-120489	Correct	449 L perfect; nothing on R	SP_0117	pneumococcal surface protein A	120340-120489
scaffold00001:1575057-1575276	scaffold00001_pilon:1571873-1572092	NNNNNNNNNNNNNNNNNNNNNNNNNNNNNNNNNNNNNNNNNNNNNNNNNNNNNNNNNNNNNNNNNNNNNNNNNNNNNNNNNNNNNNNNNNNNNNNNNNNNNNNNNNNNNNNNNNNNNNNNNNNNNNNNNNNNNNNNNNNNNNNNNNNNNNNNNNNNNNNNNNNNNNNNNNNNNNNNNNNNNNNNNNNNNNNNNNNNNNNNNNNNNNNNNNNNNNNNNNNN	GACGAAGTCAGCTCAAAACACTGTTTTGAGGTTGTGGATAGNNNNNNNNNNNNNNNNNNNNNNNNNNNNNNNNNNNNNNNNNNNNNNNNNNNNNNNNNNNNNNNNNNNNNNNNNNNNNNNNNNNNNNNNNNNNNNNNNNNNNNNNNNNNNNNNNNNNNNNNNNNNNNNNNNNNNNNNNNNNNNNNNNNNNNNNNNNNNNNNNGAACTGACGAAGTCAGCT	PartialFill	-106741	Correct	340L, 319R perfect	intergenic	NO GENE {falls between capsular polysaccharide biosynthesis protein (SP_0103) and HAD superfamily hydrolase (SP_0104)}	106522-106741
scaffold00001:1593518-1595162	scaffold00001_pilon:1590334-1591978	NNNNNNNNNNNNNNNNNNNNNNNNNNNNNNNNNNNNNNNNNNNNNNNNNNNNNNNNNNNNNNNNNNNNNNNNNNNNNNNNNNNNNNNNNNNNNNNNNNNNNNNNNNNNNNNNNNNNNNNNNNNNNNNNNNNNNNNNNNNNNNNNNNNNNNNNNNNNNNNNNNNNNNNNNNNNNNNNNNNNNNNNNNNNNNNNNNNNNNNNNNNNNNNNNNNNNNNNNNNNNNNNNNNNNNNNNNNNNNNNNNNNNNNNNNNNNNNNNNNNNNNNNNNNNNNNNNNNNNNNNNNNNNNNNNNNNNNNNNNNNNNNNNNNNNNNNNNNNNNNNNNNNNNNNNNNNNNNNNNNNNNNNNNNNNNNNNNNNNNNNNNNNNNNNNNNNNNNNNNNNNNNNNNNNNNNNNNNNNN…	ACCGTTTGCTCGGAACTGGTCAATGAGCGCTTGTTTTTCTTTGCCAGCTACATTTCCGTCCAAGGCTACTTGATAGAAGTATTGACCTTTGGTCTTCACGTTTTCACCTAGTGGAGATAGNNNNNNNNNNNNNNNNNNNNNNNNNNNNNNNNNNNNNNNNNNNNNNNNNNNNNNNNNNNNNNNNNNNNNNNNNNNNNNNNNNNNNNNNNNNNNNNNNNNNNNNNNNNNNNNNNNNNNNNNNNNNNNNNNNNNNNNNNNNNNNNNNNNNNNNNNNNNNNNNNNNNNNNNNNNNNNNNNNNNNNNNNNNNNNNNNNNNNNNNNNNNNNNNNNNNNNNNNNNNNNNNNNNNNNNNNNNNNNNNNNNNNNNNNNNNNNNNNNNNNNNNNNNNNNNNNNNNNNN…	PartialFill	-88442	Correct	419L, 411R perfect	SP_0082	cell wall surface anchor family protein	86798-88442
scaffold00002:53857	scaffold00002_pilon:53857	A	C	SNP	2029504	Correct	Perfect	intergenic	NO GENE {falls in between SP_2114 & SP_2115}	2029504
scaffold00002:53885	scaffold00002_pilon:53885	C	T	SNP	2029532	Correct	Perfect	intergenic	NO GENE {falls in between SP_2114 & SP_2115}	2029532
scaffold00002:53913	scaffold00002_pilon:53913	A	G	SNP	2029560	Correct	Perfect	intergenic	NO GENE {falls in between SP_2114 & SP_2115}	2029560
scaffold00002:61045-61314	scaffold00002_pilon:61045-61314	NNNNNNNNNNNNNNNNNNNNNNNNNNNNNNNNNNNNNNNNNNNNNNNNNNNNNNNNNNNNNNNNNNNNNNNNNNNNNNNNNNNNNNNNNNNNNNNNNNNNNNNNNNNNNNNNNNNNNNNNNNNNNNNNNNNNNNNNNNNNNNNNNNNNNNNNNNNNNNNNNNNNNNNNNNNNNNNNNNNNNNNNNNNNNNNNNNNNNNNNNNNNNNNNNNNNNNNNNNNNNNNNNNNNNNNNNNNNNNNNNNNNNNNNNNNNNNNNNNNNNNNNNNNNNN	GAGGTTGTGGATAGAACTGACGAAGTCAGCNNNNNNNNNNNNNNNNNNNNNNNNNNNNNNNNNNNNNNNNNNNNNNNNNNNNNNNNNNNNNNNNNNNNNNNNNNNNNNNNNNNNNNNNNNNNNNNNNNNNNNNNNNNNNNNNNNNNNNNNNNNNNNNNNNNNNNNNNNNNNNNNNNNNNNNNNNNNNNNNNNNNNNNNNNNTGGATAGAACTGACGAAGTCAGCTCAAAACACTGTTTTGAGGTTGTGGATAGAACTGACGAAGTCAGCC	PartialFill	2036682	Correct	Perfect	intergenic	NO GENE {falls between hypothetical protein (SP_2125) and dihydroxy-acid dehydratase (SP_2126)}	2036682-2036951
scaffold00002:134557-134602	scaffold00002_pilon:134557-134626	CGCCATATCACCATTAGCGTTTAGGTAGTACCATGANNNNNNNNNN	NNNNNNNNNNACCATTAGCGTTTAGGTAGTACCATGAGCCATTGTATTGGAGCCATCCTGTCGCCATTGA	PartialFill	2110264	Correct	Perfect	SP_2190	choline binding protein A	2110264-2110333
scaffold00003:4623	scaffold00003_pilon:4623-4935	.	ACCATCGGGAAAGACTTGGTCAACTTGCTAGACCCTCGCTATTTAGAAGTCTGGGGAAAATTCACTCCGCGCGGTGGCATTTCAATCGACCCCTACTACAACTACGGTAAGCAAGGAACTAAGTATGAGGGCTTGGCAGAACAACGCCTCTTCCAACACGACCTTTATCCAGAGAAAATTGACAACCGCTAAAGTCATACTCAATGAAAATCAAAGAGCAAACTAGGAAGTTAGCCGCAGGTTGCTCAAAGCACTGTTTTGAGGTTGTGGATAGAACTGACGAAGTCAGATCAAAACACTGTTTTGAGGTTGT	PartialFill	1695474	Incorrect	came out wrong repeat? Why didn't TR code block this?	SP_1777	7-cyano-7-deazaguanine reductase	1695987-1696299
scaffold00004:1264	scaffold00004_pilon:1264	G	T	SNP	16598	Correct	Perfect	intergenic	NO GENE {falls in between SP_0014 & SP_0015}	16598
scaffold00005:7700-7929	scaffold00005_pilon:7700-7901	NNNNNNNNNNNNNNNNNNNNNNNNNNNNNNNNNNNNNNNNNNNNNNNNNNNNNNNNNNNNNNNNNNNNNNNNNNNNNNNNNNNNNNNNNNNNNNNNNNNNNNNNNNNNNNNNNNNNNNNNNNNNNNNNNNNNNNNNNNNNNNNNNNNNNNNNNNNNNNNNNNNNNNNNNNNNNNNNNNNNNNNNNNNNNNNNNNNNNNNNNNNNNNNNNNNNNNNNNNNNNNNNNNNNNN	GGTTCTTTTTTCGAGTGTAGCCCATAGCTTTGAGCGTATAGTGGATGGTAGTTGGATGACAGCCAAATTCAGAAGCTATTTCAGTCAAATAAGCGTCTGGATTGTCAGTAAGATAGTTTTTAAGTCTATCTCTATCAACCTTTCTTGGTTTTATTCCTTTTACTTGGTGGTTTAGCTCTCCTGTTTTCTCTTTTAGCTTTAA	ClosedGap	1921679	Correct	Perfect	SP_2015	IS630-Spn1, transposase Orf1	1921679-1921880
scaffold00003:16099	scaffold00003_pilon:16412	A	T	SNP	1707532	Correct	Perfect	SP_1792	IS1167, transposase	1707532
