# Supplementary material for: Pilon: An Integrated Tool for Comprehensive Microbial Variant Detection and Genome Assembly Improvement
Source: PLoS One. 2014 Nov 19;9(11):e112963. doi: 10.1371/journal.pone.0112963 (PMC4237348; doi:10.1371/journal.pone.0112963)
Supplement: Table S8 — Curation of Mtb F11. (XLSX) [file pone.0112963.s011.xlsx]

## Sheet: Sheet1
Table S8: Curation of Mtb F11
This table describes each variation found between the F11 and H37RV strains of Mycobacterium tuberculosis, one on each line. The first column (A) describes the method that was used to curate this difference (as described in the text). The second column (B) provides the start coordinate in the F11 sequence, and if the event is larger than one base the third column (C) will provide the end coordina…
Method Key:
	BSW* indicates differences that were detected via banded Smith-Waterman alignment
	Blast2 indicates difference was refined via Blast2
	ClustalW indicates difference was refined via ClustalW
	Nucmer indicates difference was refined via Nucmer
Method	F11 Start	F11 End	Event, or Event Length	H37RV Start	H37RV End	Event or Event Length	Size Estimate	Notes
BSW P1	1843		A	1742		G	1
BSW P1	2078		G	1977		A	1
BSW P1	4114		C	4013		T	1
BSW P1	5621		T	5520		C	1
BSW P1	7323		T	7222		C	1
BSW P1	7463		C	7362		G	1
BSW P1	7686		C	7585		G	1
BSW P1	9405		A	9304		G	1
BSW P1	11980		G	11879		A	1
BSW P1	14352		A	14251		G	1
BSW P1	15326		A	15225		G	1
BSW P1	21896		A	21795		G	1
BSW P1	27060		G	26959		C	1
BSW P1	33558		T	33457		C	1
BSW P1	33652		G	33551		T	1
BSW P1	34145		C	34044		T	1
BSW P1	37132		G	37031		C	1
BSW P1	41358		G	41257		A	1
BSW P1	43068		C	42967		G	1
BSW P1	47800		A	47699		G	1
BSW P1	55635		GCCGCC	55534		deletion	6
BSW P1	62153		G	62046		A	1
BSW P1	63875		T	63768		C	1
BSW P1	69129		C	69022		G	1
BSW P1	69591		G	69484		deletion	1
BSW P1	70921		G	70813		A	1
BSW P1	71441		C	71333		G	1
Blast2/BSW	71678	71726	Unknown 48b	71582		deletion	48	Coordinates may be off due to flanking similarity
BSW P1	74201		T	74056		C	1
BSW P1	76082		C	75937		G	1
Nucmer	79690		deletion	79525	79533	cccggtgga	9	This sequence occurs 4 times in F11 and 5 times in H37RV
BSW P1	80749		G	80613		C	1
BSW P1	92332		G	92196		T	1
BSW P1	102321		A	102185		C	1
BSW P1	103969		T	103833		G	1
BSW P1	104012		T	103876		C	1
BSW P1	104409		G	104273		T	1
BSW P1	104413		G	104277		C	1
BSW P1	104416		C	104280		G	1
BSW P1	104845		T	104709		C	1
BSW P1	104900		T	104764		C	1
BSW P1	104906		T	104770		C	1
BSW P1	104908		G	104772		A	1
BSW P1	104915		A	104779		G	1
BSW P1	104918		G	104782		A	1
BSW P1	104924		T	104788		C	1
BSW P1	104927		T	104791		C	1
BSW P1	104933		A	104797		T	1
BSW P1	104934		G	104798		T	1
BSW P1	104936		T	104800		C	1
BSW P1	104939		G	104803		T	1
BSW P1	104941		G	104805		deletion	1
BSW P1	104943		T	104806		G	1
BSW P1	104944		C	104807		G	1
BSW P1	104945		G	104808		C	1
BSW P1	104946		G	104809		T	1
BSW P1	104947		C	104810		T	1
BSW P1	104951		G	104814		T	1
BSW P1	104958		A	104821		C	1
BSW P1	113972		T	113835		C	1
BSW P1	122243		G	122106		A	1
BSW P1	125965		A	125828		deletion	1
BSW P1	133975		T	133837		C	1
BSW P1	133998		A	133860		G	1
BSW P1	144940		G	144802		C	1
BSW P1	146223		C	146085		T	1
BSW P1	147791		C	147653		G	1
BSW P1	150988	151206	Unknown 218b	150889		deletion	218	Coordinates may be off due to flanking similarity
BSW P1	154599		C	154281		T	1
BSW P1	157608		T	157290		C	1
BSW P1	162897		A	162579		G	1
BSW P1	165981		G	165663		A	1
BSW P1	169010		T	168692		G	1
BSW P1	178173		A	177855		G	1
BSW P1	180341		T	180023		C	1
BSW P1	189116		C	188798		T	1
BSW P1	194997		C	194679		G	1
BSW P1	196958		T	196640		C	1
BSW P1	203585		T	203267		C	1
BSW P1	206655		C	206337		T	1
BSW P1	207542		C	207224		T	1
BSW P1	212669		T	212351		C	1
BSW P1	224258		C	223940		T	1
BSW P1	225639		C	225321		T	1
BSW P1	227414		C	227096		T	1
BSW P1	231430		G	231112		C	1
BSW P1	243436		A	243118		G	1
BSW P1	243853		T	243535		C	1
BSW P1	245037		A	244719		G	1
BSW P1	245229		C	244911		G	1
BSW P1	262187		C	261869		T	1
BSW P1	265472		C	265154		G	1
BSW P1	265872		C	265554		A	1
BSW P1	278999		G	278681		C	1
BSW P1	283932		C	283614		T	1
BSW P1	286090		C	285772		A	1
BSW P1	286189		G	285871		A	1
BSW P1	286194		T	285876		C	1
BSW P1	288222		C	287904		T	1
BSW P1	294023		deletion	293705		T	1
BSW P1	296234		T	295917		C	1
BSW P1	302977		C	302660		T	1
BSW P1	311290		A	310973		G	1
BSW P1	311930		T	311613		G	1
BSW P1	313233		G	312916		A	1
BSW P1	316446		G	316129		C	1
BSW P1	326356		T	326039		C	1
BSW P1	333076		G	332759		A	1
Blast2	334970	337813	Unknown 2843b	334654		deletion	2843
BSW P2	337800		C	334641		G	1
Nucmer	339005		deletion	335846	335863	gccgccggcgccgccgtt	18
BSW P2	340961		A	337820		G	1
BSW P2	341674		T	338533		C	1
BSW P2	343513		C	340372		T	1
BSW P2	349416		G	346275		C	1
BSW P2	359669		G	356528		A	1
BSW P2	364737		T	361596		C	1
BSW P2	374031		deletion	370867	370948	Unknown 81b	81	Insertion of one or more copies of a tandem repeat, coordinates may be off slightly
BSW P2	374346		T	371265		C	1
BSW P2	376364		deletion	373283		A	1
BSW P2	379854		C	376774		T	1
BSW P2	387460		C	384380		A	1
BSW P2	389512		G	386432		C	1
BSW P2	395994		T	392914		C	1
BSW P2	407060		A	403980		G	1
BSW P2	407406		C	404326		T	1
BSW P2	411803		T	408723		C	1
BSW P2	417566		T	414486		C	1
BSW P2	423088		G	420008		A	1
Blast2	427061	427193	Unkown 132b	424144		deletion	132	Insertion of one or more copies of a tandem repeat, coordinates may be off slightly
Nucmer	430542		deletion	427360	427374	cgaggtttgcactgc	15
BSW P2	432415		T	429248		C	1
BSW P2	447519		T	444352		G	1
BSW P2	456948		G	453781		A	1
BSW P2	457463		C	454296		T	1
BSW P2	460200		C	457033		T	1
BSW P2	460620		G	457453		T	1
BSW P2	469264		T	466097		C	1
BSW P2	475875		C	472708		T	1
BSW P2	478348		C	475181		T	1
BSW P2	479216		G	476049		C	1
BSW P2	493105		C	489938		G	1
BSW P2	501727		A	498560		C	1
BSW P2	505759		G	502592		C	1
BSW P2	506524		C	503357		G	1
BSW P2	516427		C	513260		T	1
BSW P2	518295		G	515128		T	1
BSW P2	518549		T	515382		G	1
BSW P2	533881		deletion	530714		T	1
BSW P2	536950		C	533784		T	1
BSW P2	537860		T	534694		C	1
BSW P2	544370		G	541204		A	1
BSW P2	547852		G	544686		A	1
BSW P2	554694		C	551528		A	1
BSW P2	566589		C	563423		T	1
BSW P2	576431		G	573265		A	1
Nucmer	583941	483942	AG	580775	580800	tgggggcaccacccgcttgcggggga	26
BSW P2	587583		A	584441		G	1
BSW P2	592681		A	589539		G	1
BSW P2	593581		C	590439		T	1
BSW P2	600961		G	597819		A	1
BSW P2	601620		A	598478		G	1
BSW P2	609879		deletion	606737		G	1
BSW P2	613264		G	610123		T	1
BSW P2	626411	626508	Unknown 97b	623301		deletion	97	Insertion of one or more copies of a tandem repeat, coordinates may be off slightly
BSW P2	633950		C	630725		G	1
BSW P2	638861		C	635636		T	1
BSW P2	640547		A	637322		G	1
BSW P2	641150		T	637925		C	1
BSW P2	649471		C	646246		T	1
BSW P2	651230		G	648005		T	1
BSW P2	667477		T	664252		C	1
BSW P2	668521		G	665296		A	1
BSW P2	672626		C	669401		T	1
BSW P2	676466		G	673241		A	1
BSW P2	688689		G	685464		C	1
BSW P2	688836		C	685611		T	1
BSW P2	690200		C	686975		T	1
BSW P2	693693		G	690468		T	1
BSW P2	702196		A	698971		G	1
BSW P2	704564		T	701339		C	1
BSW P2	708823		T	705598		C	1
BSW P2	712454		A	709229		G	1
BSW P2	716001		C	712776		T	1
BSW P2	729931		A	726706		C	1
Blast2	745863	746395	Unknown 532b	742638		deletion	532
BSW P2	756104		G	752346		A	1
BSW P2	757947		G	754189		A	1
BSW P2	764916		T	761158		C	1
BSW P2	768756		G	764998		C	1
BSW P2	777570		A	773812		G	1
BSW P2	779400		C	775642		T	1
BSW P2	785156		C	781398		T	1
BSW P2	788342		C	784584		G	1
BSW P2	795883		A	792125		G	1
BSW P2	800270		T	796512		G	1
Blast2	806151	806296	Unknown 145b	802413		deletion	145	Insertion of one or more copies of a tandem repeat, coordinates may be off slightly
BSW P2	818510		C	814644		T	1
BSW P2	824352		T	820486		G	1
BSW P2	843818		G	839952		C	1
BSW P2	845633		C	841767		G	1
BSW P2	845980		G	842114		C	1
BSW P2	852521		G	848655		A	1
BSW P2	856779		T	852913		C	1
BSW P2	857338		A	853472		C	1
BSW P2	858122		deletion	854256		C	1
BSW P2	861564		G	857699		A	1
BSW P2	878703		C	874838		deletion	1
BSW P2	878705		G	874839		deletion	1
BSW P2	884432		T	880565		G	1
BSW P2	886127		C	882260		T	1
BSW P2	889412		C	885545		G	1
Blast2	892891		deletion	889023	890379	unknown	1356	IS Element
BSW P2	896244		G	893736		T	1
BSW P2	902732		C	900224		T	1
BSW P2	906061		C	903553		T	1
BSW P2	906424		C	903916		T	1
BSW P2	909368		G	906860		A	1
BSW P2	924324		G	921816		C	1
BSW P2	929398		deletion	926890	926947	Unknown 57bp	57	Insertion of one or more copys of a tandem repeat, coordinates may be off slight.
BSW P2	929851		G	927388		A	1
BSW P2	930991		T	928528		C	1
Nucmer	932473		deletion	930010	930018	gcacccccg	9
Blast2	934662	936020	unknown	932208		deletion	1358	IS Element
BSW P2	946294		C	942482		T	1
BSW P2	949029		A	945217		G	1
BSW P2	951244		A	947432		T	1
BSW P2	951245		A	947433		C	1
BSW P2	953350		C	949538		T	1
BSW P2	959339		G	955527		A	1
BSW P2	962737		C	958925		A	1
BSW P2	972242		GCCGGGTTG	968430		deletion	9
BSW P2	980722		G	976901		deletion	1
BSW P2	983529		C	979707		G	1
BSW P2	983925		T	980103		C	1
BSW P2	984185		T	980363		G	1
BSW P2	990288		C	986466		G	1
BSW P2	990388		T	986566		C	1
BSW P2	997171		C	993349		A	1
BSW P2	1040838		C	1037016		T	1
BSW P2	1050991		C	1047169		T	1
BSW P2	1051509		T	1047687		G	1
BSW P2	1059498		A	1055676		C	1
Nucmer	1065505		deletion	1061679	1061683	GCT	3
BSW P2	1071974		C	1068155		T	1
BSW P2	1072255		G	1068436		A	1
BSW P2	1074299		T	1070480		C	1
BSW P2	1074525		C	1070706		T	1
BSW P2	1078381		A	1074562		G	1
BSW P2	1079102		C	1075283		T	1
BSW P2	1080132		T	1076313		G	1
BSW P2	1081135		G	1077316		A	1
BSW P2	1083750		A	1079931		C	1
BSW P2	1085504		C	1081685		T	1
BSW P2	1091016		C	1087197		G	1
BSW P2	1093995		A	1090176		G	1
BSW P2	1097145		T	1093326		C	1
Nucmer	1097729		CCCGGTGCC	1093911	1094066	Unknown 155bp	155
BSW P2	1099430		A	1095665		G	1
BSW P2	1099456		C	1095691		G	1
BSW P2	1099974		C	1096209		T	1
BSW P2	1100004		G	1096239		C	1
BSW P2	1100008		A	1096243		G	1
BSW P2	1100068		G	1096303		C	1
BSW P2	1100167		T	1096402		C	1
BSW P2	1100277		G	1096512		C	1
BSW P2	1100279		C	1096514		T	1
BSW P2	1100402		G	1096637		T	1
BSW P2	1104003		C	1100238		T	1
BSW P2	1105602		deletion	1101837		A	1
BSW P2	1107017		T	1103253		C	1
BSW P2	1110190		C	1106426		T	1
BSW P2	1111202		T	1107438		A	1
BSW P2	1111685		T	1107921		G	1
BSW P2	1113743		G	1109979		A	1
BSW P2	1121794		C	1118030		T	1
BSW P2	1130657		C	1126893		G	1
BSW P2	1131416		A	1127652		C	1
BSW P2	1146034		C	1142270		A	1
BSW P2	1153319		T	1149555		C	1
BSW P2	1154353		A	1150589		G	1
BSW P2	1161536		C	1157772		A	1
BSW P2	1166902		C	1163138		T	1
BSW P2	1167172		G	1163408		C	1
BSW P2	1168577		G	1164813		T	1
BSW P2	1169290		A	1165526		deletion	1
BSW P2	1174174		A	1170409		C	1
BSW P2	1181886		C	1178121		T	1
BSW P2	1193863		C	1190098		A	1
BSW P2	1203317		A	1199552		G	1
BSW P2	1204188		G	1200423		A	1
BSW P2	1209039		T	1205274		C	1
Nucmer	1215846		A	1212081		G	1
Nucmer	1215874		deletion	1212109	1212156	gcaacggcggcgccggcgggtggctattcggcaacggcggcgccggcg	48
Nucmer	1217402	1217446	cggcgacggcggcgccggtggcggcggcggggccggcggcatcgg	1213685		deletion	45
BSW P2	1222504		T	1218742		G	1
BSW P2	1224447		C	1220685		T	1
BSW P2	1228134		C	1224372		T	1
BSW P2	1235116		A	1231354		G	1
BSW P2	1236263		C	1232501		T	1
BSW P2	1252745		C	1248983		T	1
BSW P2	1268748		deletion	1264986		CGC	3
BSW P2	1280447		G	1276688		T	1
BSW P2	1280448		C	1276689		G	1
BSW P2	1281494		T	1277735		G	1
BSW P2	1281495		A	1277736		G	1
BSW P2	1282347		C	1278588		A	1
BSW P2	1284882		C	1281123		T	1
BSW P2	1294090		A	1290331		G	1
BSW P2	1295866		G	1292107		A	1
BSW P2	1311362		G	1307603		C	1
BSW P2	1331655		A	1327896		G	1
BSW P2	1332452		C	1328693		G	1
BSW P2	1338025		A	1334266		C	1
BSW P2	1343164		T	1339405		C	1
BSW P2	1343197		C	1339438		G	1
BSW P2	1343200		G	1339441		T	1
BSW P2	1343201		A	1339442		C	1
BSW P2	1344418		deletion	1340659		G	1
BSW P2	1344421		G	1340663		A	1
BSW P2	1344431		G	1340673		A	1
BSW P2	1345388		T	1341630		G	1
BSW P2	1358201		C	1354443		A	1
BSW P2	1358529		G	1354771		C	1
BSW P2	1360878		T	1357120		C	1
BSW P2	1361014		C	1357256		deletion	1
BSW P2	1363974		C	1360215		T	1
BSW P2	1369603		G	1365844		deletion	1
BSW P2	1377831		C	1374071		T	1
BSW P2	1379490		C	1375730		A	1
BSW P2	1386394		C	1382634		T	1
BSW P2	1387894		G	1384134		C	1
BSW P2	1389287		T	1385527		deletion	1
BSW P2	1393505		A	1389744		G	1
BSW P2	1397393		G	1393632		A	1
BSW P2	1400689		C	1396928		T	1
BSW P2	1407936		G	1404175		T	1
BSW P2	1414977		G	1411216		T	1
BSW P2	1416915		T	1413154		C	1
BSW P2	1429477		G	1425716		C	1
BSW P2	1432273		T	1428512		G	1
BSW P2	1443917		C	1440156		T	1
BSW P2	1444236		G	1440475		C	1
BSW P2	1447471		T	1443710		C	1
BSW P2	1449241		A	1445480		G	1
BSW P2	1449548		G	1445787		A	1
BSW P2	1450690		G	1446929		T	1
BSW P2	1455309		T	1451548		C	1
BSW P2	1455838		A	1452077		C	1
BSW P2	1460911		T	1457150		C	1
BSW P2	1471975		C	1468214		A	1
BSW P2	1476104		T	1472343		C	1
BSW P2	1483791		T	1480030		G	1
Blast2	1485298	1486652	unknown	1481537		deletion	1354	IS Element
BSW P3	1487744		G	1480951		C	1
BSW P3	1487747		T	1480954		C	1
BSW P3	1487984		C	1481191		A	1
BSW P3	1489426		C	1482633		T	1
BSW P3	1491507		C	1484714		A	1
BSW P3	1494916		deletion	1488123		G	1
BSW P3	1506072		G	1499280		C	1
Blast2	1509584		deletion	1502793	1503887	unknown	1094
BSW P4	1517729		G	1512037		T	1
BSW P4	1532517		A	1526825		C	1
BSW P4	1533148		T	1527456		deletion	1
BSW P4	1538940		C	1533247		G	1
BSW P4	1539282		A	1533589		G	1
BSW P4	1541950		T	1536257		G	1
Blast2	1547650		deletion	1541957	1543311	unknown	1354	IS Element
BSW P5	1551466		C	1547131		T	1
BSW P5	1556888		A	1552553		G	1
BSW P5	1568058		T	1563723		C	1
BSW P5	1574907		A	1570572		C	1
BSW P5	1578001		G	1573666		T	1
BSW P5	1590590		T	1586255		C	1
BSW P5	1593240		T	1588905		G	1
BSW P5	1596356		T	1592021		C	1
BSW P5	1596794		C	1592459		T	1
BSW P5	1596795		A	1592460		C	1
BSW P5	1614181		G	1609846		A	1
Nucmer	1616988	1617008	tcggtaccggtgcgccaggga	1612653		deletion	20
BSW P5	1617397		C	1613041		T	1
BSW P5	1618322		T	1613966		G	1
BSW P5	1629153		G	1624797		C	1
BSW P5	1629381		A	1625025		G	1
BSW P5	1634510		C	1630154		A	1
Nucmer	1636905	1636931	gtcggcgccgttgccgccggccccacc	1632549		deletion	26	Insertion of one or more copies of a tandem repeat, coordinates may be off slightly
BSW P5	1637837	1638126	Unknown 289b	1633537		deletion	289	Insertion of one or more copies of a tandem repeat, coordinates may be off slightly
BSW P5	1641447		C	1636857		G	1	Highly variable region
BSW P5	1641452		C	1636862		G	1	Highly variable region
BSW P5	1641456		G	1636866		A	1	Highly variable region
BSW P5	1641457		C	1636867		T	1	Highly variable region
BSW P5	1641458		C	1636868		G	1	Highly variable region
BSW P5	1641464		G	1636874		C	1	Highly variable region
BSW P5	1641467		G	1636877		A	1	Highly variable region
BSW P5	1641470		A	1636880		G	1	Highly variable region
BSW P5	1641474		A	1636884		G	1	Highly variable region
BSW P5	1641476		C	1636886		G	1	Highly variable region
BSW P5	1641477		G	1636887		A	1	Highly variable region
BSW P5	1641514		T	1636924		C	1	Highly variable region
BSW P5	1641576		T	1636986		G	1	Highly variable region
BSW P5	1641577		T	1636987		G	1	Highly variable region
BSW P5	1641579		G	1636989		C	1	Highly variable region
BSW P5	1641684		A	1637094		G	1	Highly variable region
BSW P5	1641685		C	1637095		G	1	Highly variable region
BSW P5	1641686		C	1637096		G	1	Highly variable region
BSW P5	1641692		deletion	1637102		A	1	Highly variable region
BSW P5	1641693		deletion	1637104		C	1	Highly variable region
BSW P5	1641693		A	1637105		C	1	Highly variable region
BSW P5	1641696		deletion	1637108		G	1	Highly variable region
BSW P5	1641699		deletion	1637112		GCC	3	Highly variable region
BSW P5	1641702		deletion	1637118		C	1	Highly variable region
BSW P5	1641702		G	1637119		C	1	Highly variable region
BSW P5	1641705		deletion	1637122		TC	2	Highly variable region
BSW P5	1641711		C	1637130		T	1	Highly variable region
BSW P5	1641719		G	1637138		A	1	Highly variable region
BSW P5	1641720		G	1637139		T	1	Highly variable region
BSW P5	1641729		G	1637148		T	1	Highly variable region
BSW P5	1641730		C	1637149		T	1	Highly variable region
BSW P5	1641731		C	1637150		A	1	Highly variable region
BSW P5	1641733		G	1637152		C	1	Highly variable region
BSW P5	1641734		T	1637153		C	1	Highly variable region
BSW P5	1641737		G	1637156		A	1	Highly variable region
BSW P5	1641739		T	1637158		C	1	Highly variable region
BSW P5	1641741		G	1637160		A	1	Highly variable region
BSW P5	1641747		deletion	1637166		A	1	Highly variable region
BSW P5	1641748		deletion	1637168		G	1	Highly variable region
BSW P5	1641748		C	1637169		G	1	Highly variable region
BSW P5	1641751		deletion	1637172		C	1	Highly variable region
BSW P5	1641756		T	1637178		A	1	Highly variable region
BSW P5	1641757		G	1637179		A	1	Highly variable region
BSW P5	1641758		G	1637180		T	1	Highly variable region
BSW P5	1641762		C	1637184		G	1	Highly variable region
BSW P5	1641776		A	1637198		G	1	Highly variable region
BSW P5	1641781		C	1637203		T	1	Highly variable region
BSW P5	1641788		G	1637210		A	1	Highly variable region
BSW P5	1641790		T	1637212		C	1	Highly variable region
BSW P5	1641791		A	1637213		C	1	Highly variable region
BSW P5	1641794		G	1637216		A	1	Highly variable region
BSW P5	1641798		T	1637220		G	1	Highly variable region
BSW P5	1641812		G	1637234		A	1	Highly variable region
BSW P5	1644178		A	1639600		C	1	Highly variable region
BSW P5	1648817	1648885	Unknown 68b	1644256		deletion	68
BSW P5	1650439		C	1645808		T	1
BSW P5	1654709		G	1650078		A	1
BSW P5	1670651		C	1666020		G	1
BSW P5	1680927		A	1676296		C	1
BSW P5	1693986		T	1689355		C	1
BSW P5	1696778		C	1692147		A	1
BSW P5	1696842		A	1692211		G	1
BSW P5	1697432		C	1692801		G	1
BSW P5	1698198		G	1693567		A	1
BSW P5	1703548		A	1698917		G	1
BSW P5	1710756		C	1706125		T	1
BSW P5	1713436		T	1708805		G	1
BSW P5	1714707		G	1710076		C	1
BSW P5	1716264		C	1711633		T	1
BSW P5	1723398		T	1718767		C	1
BSW P5	1733474		G	1728843		A	1
BSW P5	1739631		T	1735000		C	1
BSW P5	1745408		C	1740777		A	1
BSW P5	1757198		C	1752567		T	1
BSW P5	1758157		C	1753526		deletion	1
BSW P5	1763890		T	1759258		G	1
BSW P5	1764930		G	1760298		A	1
BSW P5	1783068		C	1778436		T	1
BSW P5	1783195		T	1778563		C	1
Blast2	1783905		deletion	1779285	1788520	unknown	9235
BSW P6	1783961		T	1788577		G	1
BSW P6	1784004		T	1788620		C	1
BSW P6	1784018		G	1788634		C	1
BSW P6	1784021		G	1788637		C	1
BSW P6	1784837		T	1789453		C	1
BSW P6	1784907		G	1789523		A	1
BSW P6	1784955		T	1789571		C	1
BSW P6	1784956		A	1789572		C	1
BSW P6	1785041		T	1789657		C	1
BSW P6	1785045		G	1789661		A	1
BSW P6	1785062		T	1789678		C	1
BSW P6	1785066		C	1789682		A	1
BSW P6	1785069		G	1789685		C	1
BSW P6	1789160		T	1793776		C	1
BSW P6	1793746		A	1798362		G	1
BSW P6	1795197		T	1799813		C	1
BSW P6	1797097		T	1801713		G	1
BSW P6	1798656		A	1803272		G	1
BSW P6	1799800		A	1804416		C	1
BSW P6	1800677		G	1805293		T	1
BSW P6	1806148		G	1810764		A	1
BSW P6	1808646		A	1813262		T	1
BSW P6	1813367		T	1817983		A	1
BSW P6	1831677		C	1836293		G	1
BSW P6	1833544		A	1838160		G	1
BSW P6	1837671		T	1842287		C	1
BSW P6	1841854		G	1846470		T	1
BSW P6	1843310		G	1847926		C	1
BSW P6	1849691		C	1854307		T	1
BSW P6	1852168		C	1856784		G	1
BSW P6	1857457		A	1862073		T	1
BSW P6	1857726		G	1862342		A	1
BSW P6	1859470		deletion	1864086		C	1
BSW P6	1880463		G	1885080		A	1
BSW P6	1881162		A	1885779		G	1
BSW P6	1882800		G	1887417		C	1
BSW P6	1889689	1889700	CGGTCTTGCC	1894308		deletion	10
Blast2	1890820		deletion	1895428	1895598	Unknown 170bp	170
BSW P6	1894580		C	1899358		T	1
BSW P6	1896722		C	1901500		T	1
BSW P6	1902525		C	1907303		G	1
BSW P6	1913201		G	1917979		A	1
BSW P6	1926408		A	1931186		C	1
BSW P6	1929217		A	1933995		G	1
BSW P6	1938268		T	1943046		C	1
BSW P6	1938821		T	1943599		C	1
BSW P6	1939336		G	1944114		A	1
BSW P6	1939631		C	1944409		T	1
BSW P6	1939872		deletion	1944650		T	1
BSW P6	1943131		T	1947910		G	1
Blast2	1945992	1947346	unknown	1950771		deletion	1354	IS Element
BSW P7	1947353		C	1950774		T	1
Blast2	1952168	1952281	Unknown 113b	1955589		deletion	113
BSW P7	1956984		A	1960291		C	1
BSW P7	1962343		T	1965650		A	1
BSW P7	1963937		A	1967244		C	1
BSW P7	1977756		T	1981063		C	1
Blast2	1979818		deletion	1983124	1983358	Unknown 234b	234
Blast2	1983092	1984449	unknown	1986633		deletion	1357	IS Element
Blast2	1985527	1992355	unknown	1987709		deletion	6828
BSW P9	1993711		deletion	1989065	1989086	GAGAGGACTTCATCGATGCGCT	21
BSW P9	1995551		C	1990926		G	1
BSW P9	1995878		deletion	1991253	1991261	gccgttgcc	8
Blast2	1997365	1998722	unknown	1992749		deletion	1357	IS Element
BSW P10	#REF!		T	#REF!		A	1
Blast2	2002082	2003041	unknown	1996108	1997469	unknown		Substitution (IS element)
Blast2	2004181	2005539	unknown	1998607		deletion	1358	IS Element
BSW P12	#REF!		A	#REF!		G	1
Blast2	2017862	2019219	unknown	2010929		deletion	1	Insertion (IS element)
BSW P13	2031166		C	2022875		T	1
Blast2	2034146		deletion	2025855	2025899	TGGCTGCGGTCGCGGCGATGCCTGGACTGCTGCAACGACTT TGGCTGCGGTCGCGGCGATGCCTGGACTGCTGCAACGACTTTCGT	44
BSW P13	2034166		C	2025920		T	1
BSW P13	2034261		G	2026015		C	1
BSW P13	2034278		G	2026032		A	1
BSW P13	2034282		T	2026036		C	1
BSW P13	2034283		C	2026037		T	1
BSW P13	2034285		T	2026039		C	1
BSW P13	2034286		A	2026040		G	1
BSW P13	2034363		A	2026117		G	1
BSW P13	2038594		deletion	2030348		G	1
BSW P13	2038597		G	2030352		A	1
BSW P13	2038607		G	2030362		A	1
BSW P13	2042914		G	2034669		A	1
BSW P13	2047165		G	2038920		T	1
BSW P13	2053562		G	2045317		A	1
BSW P13	2057317		C	2049072		T	1
BSW P13	2057349		C	2049104		G	1
BSW P13	2060287		T	2052042		G	1
BSW P13	2061663		C	2053418		G	1
BSW P13	2061934		T	2053689		C	1
BSW P13	2063523		G	2055278		A	1
Blast2	2082688		deletion	2074443	2074498	AGCGCGGCGACGATGCGCGCCGGGACGGCGGGCTGAGGAGGCGCGCGATAAGGCCG	55
BSW P13	2082761		G	2074572		C	1
Nucmer	2103116		deletion	2094927	2094932	gcgtca	6
BSW P13	2104376		G	2096193		A	1
BSW P13	2106180		C	2097997		A	1
BSW P13	2116331		C	2108148		T	1
BSW P13	2117714		G	2109531		deletion	1
BSW P13	2125094		T	2116910		C	1
BSW P13	2129254		T	2121070		C	1
BSW P13	2131360		G	2123176		T	1
BSW P13	2137061		G	2128877		A	1
Nucmer	2141665	2141679	tgccgtcacctcgca	2133481		deletion	1
BSW P13	2144076		C	2135877		T	1
Nucmer	2145728	2145737	ctccgatcac	2137529		deletion	10
BSW P13	2150034		C	2141825		A	1
BSW P13	2150646		T	2142437		C	1
BSW P13	2151544		C	2143335		G	1
BSW P13	2154258	2154326	Unknown 68b	2146073		deletion	68	Insertion of one or more copies of a tandem repeat, coordinates may be off slightly
BSW P13	2155283		C	2147029		A	1
BSW P13	2161671		A	2153417		G	1
BSW P13	2163429		G	2155175		C	1
BSW P13	2171673		G	2163419		A	1
BSW P13	2171676		A	2163422		C	1
BSW P13	2171678		C	2163424		G	1
BSW P13	2171680		T	2163426		C	1
BSW P13	2171682		G	2163428		C	1
BSW P13	2171705		C	2163451		T	1
BSW P13	2171754		G	2163500		A	1
BSW P13	2171755		C	2163501		G	1
BSW P13	2171757		C	2163503		A	1
BSW P13	2171765		A	2163511		G	1
BSW P13	2171771		C	2163517		T	1
BSW P13	2171774		C	2163520		T	1
BSW P13	2171778		C	2163524		A	1
BSW P13	2171781		A	2163527		G	1
Blast2	2171792	2171929	Unknown 137b	2163538		deletion	137
Blast2	2172130		deletion	2163738	2163806	Unknown 68bp	68
Blast2	2173616		C	2165293		A	1
Blast2	2173657		deletion	2165334	2165409	Unknown 75bp	75
BSW P14	2173809		G	2165561		A	1
BSW P14	2182471		G	2174223		A	1
BSW P14	2192626		A	2184378		G	1
BSW P14	2199506		A	2191258		G	1
BSW P14	2200605		T	2192357		C	1
BSW P14	2204970		C	2196722		G	1
BSW P14	2205086		G	2196838		A	1
BSW P14	2205089		C	2196841		G	1
BSW P14	2205092		A	2196844		G	1
BSW P14	2205095		C	2196847		T	1
BSW P14	2205096		A	2196848		C	1
BSW P14	2205097		A	2196849		G	1
BSW P14	2205102		C	2196854		T	1
BSW P14	2205110		A	2196862		G	1
BSW P14	2205113		G	2196865		C	1
BSW P14	2205114		A	2196866		G	1
BSW P14	2205134		A	2196886		T	1
BSW P14	2205137		G	2196889		A	1
BSW P14	2205219		C	2196971		A	1
BSW P14	2205320		G	2197072		C	1
BSW P14	2205485		A	2197237		G	1
BSW P14	2205492		C	2197244		A	1
BSW P14	2205494		C	2197246		A	1
BSW P14	2205503		C	2197255		T	1
BSW P14	2205515		A	2197267		G	1
BSW P14	2205518		A	2197270		G	1
BSW P14	2205519		C	2197271		G	1
BSW P14	2205521		A	2197273		C	1
BSW P14	2205525		C	2197277		T	1
BSW P14	2205527		C	2197279		G	1
BSW P14	2205533		C	2197285		T	1
BSW P14	2215780		T	2207532		C	1
BSW P14	2216328		deletion	2208080		GC	1
BSW P14	2220080		G	2211834		A	1
BSW P14	2224502		G	2216256		C	1
BSW P14	2224697		A	2216451		C	1
BSW P14	2228766		G	2220520		T	1
BSW P14	2231547		C	2223301		T	1
BSW P14	2235908		T	2227662		C	1
BSW P14	2237221		G	2228975		A	1
BSW P14	2239386		A	2231140		G	1
BSW P14	2253786		C	2245540		T	1
BSW P14	2257657		T	2249411		C	1
BSW P14	2268593		T	2260347		G	1
BSW P14	2268779		T	2260533		C	1
Blast2	2270442	2271799	unknown	2262196		deletion	1357	IS Element
BSW P15	#REF!		A	#REF!		C	1
BSW P15	#REF!		G	#REF!		T	1
Blast2	2278334	2283333	unknown	2268730		deletion	4999
BSW P16	2284392		C	2269788		T	1
BSW P16	2284714		G	2270110		A	1
BSW P16	2297642		G	2283038		A	1
BSW P16	2299863		A	2285259		C	1
BSW P16	2301733		G	2287129		A	1
BSW P16	2310654		C	2296050		G	1
BSW P16	2314849		G	2300245		A	1
BSW P16	2315158		T	2300554		A	1
BSW P16	2315164		G	2300560		T	1
BSW P16	2315167		G	2300563		A	1
BSW P16	2316394		C	2301790		T	1
BSW P16	2316645		A	2302041		G	1
BSW P16	2316711		deletion	2302107		C	1
BSW P16	2316712		G	2302109		A	1
BSW P16	2316716		A	2302113		T	1
BSW P16	2316718		G	2302115		T	1
BSW P16	2316720		T	2302117		deletion	1
BSW P16	2316724		C	2302120		A	1
BSW P16	2316725		G	2302121		T	1
BSW P16	2316726		C	2302122		G	1
BSW P16	2316727		A	2302123		C	1
BSW P16	2316730		G	2302126		C	1
BSW P16	2316734		T	2302130		G	1
BSW P16	2316735		C	2302131		G	1
BSW P16	2316736		C	2302132		A	1
BSW P16	2316737		G	2302133		C	1
BSW P16	2316744		C	2302140		G	1
BSW P16	2344145		G	2329541		A	1
BSW P16	2348619		G	2334015		A	1
Blast2	2349289	2350646	unknown	2334684		deletion	1357	IS Element
BSW P16	2351464		G	2335502		A	1
BSW P16	2354165		C	2338203		deletion	1
BSW P16	2356592		G	2340629		C	1
BSW P16	2357607		G	2341644		C	1
BSW P16	2361008		A	2345045		C	1
BSW P16	2364417		G	2348454		C	1
Blast2	2368043	2368110	Unknown 67bp	2352080		deletion	67
BSW P16	2373308		deletion	2357277		GCC	3
BSW P16	2377640		G	2361612		C	1
BSW P16	2378077		A	2362049		C	1
Blast2	2381228		deletion	2365200	2368109	unknown	2909
BSW P16	2385179		T	2371795		G	1
BSW P16	2385180		G	2371796		A	1
Blast2	2385829	2385999	Unknown 170bp	2372445		deletion	170
BSW P16	2394245		G	2380690		T	1
BSW P16	2395649		deletion	2382094		GT	2
BSW P16	2399950		A	2386397		G	1
BSW P16	2425721		C	2412168		G	1
BSW P16	2429217		C	2415664		G	1
BSW P16	2438486		G	2424933		A	1
Blast2	2443676		deletion	2430125	2431482	unknown	1354	IS Element
BSW P17	2450293		A	2438098		G	1
BSW P17	2453129		T	2440934		G	1
BSW P17	2465586		G	2453391		A	1
Blast2	2473523		deletion	2461328	2461385	Unknown 57b	57
Blast2	2473528		T	2461391		deletion	1
BSW P17	2473961		G	2461823		A	1
BSW P17	2475017		A	2462879		G	1
BSW P17	2475240		A	2463102		G	1
BSW P17	2482773		A	2470635		G	1
BSW P17	2496401		G	2484263		T	1
BSW P17	2511872		A	2499734		G	1
BSW P17	2514219		T	2502081		C	1
BSW P17	2515771		T	2503633		C	1
BSW P17	2521286		C	2509148		G	1
BSW P17	2521868		G	2509730		A	1
BSW P17	2533488		C	2521350		T	1
BSW P17	2537149		C	2525011		T	1
BSW P17	2541828		G	2529690		A	1
BSW P17	2543890		G	2531752		A	1
BSW P17	2546710		deletion	2534572		G	1
BSW P17	2546711		deletion	2534574		A	1
BSW P17	2549748		C	2537612		A	1
BSW P17	2558505		T	2546369		C	1
Blast2	2562160		deletion	2550024	2551381	unknown	1357	IS Element
BSW P17	2572792		A	2562014		C	1
BSW P17	2573059		G	2562281		C	1
BSW P17	2574193		T	2563415		C	1
BSW P17	2584544		A	2573766		C	1
BSW P17	2596915		G	2586137		A	1
BSW P17	2609188		G	2598410		A	1
BSW P17	2612972		A	2602194		G	1
Blast2	2614945	2614953	CAGTGCCAA	2604167		deletion	9
BSW P17	2623429		A	2612642		C	1
BSW P17	2628267		A	2617480		G	1
BSW P17	2631855		A	2621068		G	1
Blast2	2644931	2646624	unknown	2634144		deletion	1639	IS Element
Blast2	2648067	2648843	unknown	2635586		deletion	1
Nucmer	2650198	2650224	catccgccccgaattaatctccggcgg	2636940		deletion	26
BSW P17	2663150		A	2649865		G	1
BSW P17	2667666		A	2654381		G	1
BSW P17	2667938		T	2654653		C	1
BSW P17	2669520		G	2656235		A	1
BSW P17	2673006		A	2659721		G	1
BSW P17	2673614		G	2660329		C	1
BSW P17	2693953		G	2680668		T	1
Blast2	2697325	2698682	unknown	2684040		deletion	1357	IS Element
BSW P18	2709747		G	2695104		C	1
BSW P18	2710031		G	2695388		C	1
Nucmer	2719538	2719558	cagcgaccatatcgccgagct	2704895		deletion	21
BSW P18	2728469		T	2713805		C	1
BSW P18	2735569		A	2720905		G	1
BSW P18	2735626		C	2720962		T	1
BSW P18	2735628		A	2720964		G	1
BSW P18	2735687		G	2721023		A	1
BSW P18	2748748		C	2734084		T	1
BSW P18	2751108		A	2736444		C	1
BSW P18	2760563		T	2745899		C	1
BSW P18	2767372		A	2752708		C	1
BSW P18	2769274		G	2754610		A	1
BSW P18	2774826		G	2760162		A	1
BSW P18	2793810		C	2779146		T	1
Blast2	2799287		G	2784623		A	1
Blast2	2799288		deletion	2784624	2785981	unknown	1358	IS Element
BSW P18	2800268		G	2786962		A	1
BSW P18	2806676		T	2793370		C	1
BSW P18	2809448		C	2796142		deletion	1
BSW P18	2818735		G	2805428		deletion	1
BSW P18	2832155		G	2818847		A	1
BSW P18	2834660		T	2821352		C	1
BSW P18	2841302		T	2827994		G	1
BSW P18	2841337		C	2828029		T	1
BSW P18	2842140		T	2828832		G	1
BSW P18	2842579		C	2829271		T	1
BSW P18	2843097		C	2829789		T	1
BSW P18	2843843		A	2830535		C	1
BSW P18	2848894		A	2835586		G	1
BSW P18	2858007		C	2844699		G	1
BSW P18	2868577		G	2855269		A	1
BSW P18	2879078		G	2865770		A	1
BSW P18	2879200		C	2865892		T	1
BSW P18	2884366		T	2871058		C	1
BSW P18	2885229		A	2871921		G	1
BSW P18	2894020		C	2880712		G	1
BSW P18	2894773		G	2881465		A	1
BSW P18	2894916		deletion	2881608		G	1
BSW P18	2901518		C	2888211		T	1
BSW P18	2902950		C	2889643		T	1
BSW P18	2904584		T	2891277		C	1
BSW P18	2905045		G	2891738		A	1
BSW P18	2906555		A	2893248		C	1
BSW P18	2907525		A	2894218		G	1
BSW P18	2920946		A	2907639		G	1
BSW P18	2923778		T	2910471		G	1
BSW P18	2924610		G	2911303		C	1
BSW P18	2925611		G	2912304		T	1
BSW P18	2936708		C	2923401		T	1
BSW P18	2941256		C	2927949		T	1
BSW P18	2945635		C	2932328		A	1
BSW P18	2952690		C	2939383		G	1
BSW P18	2952974		C	2939667		T	1
BSW P18	2958484		T	2945177		G	1
BSW P18	2959155		A	2945848		G	1
BSW P18	2977341		A	2964034		G	1
BSW P18	2982230		C	2968923		T	1
Blast2	2985426		deletion	2972119	2973476	unknown	1357	IS Element
BSW P19	2986892		G	2974943		A	1
BSW P19	2988500		T	2976551		G	1
BSW P19	2995054		G	2983105		A	1
BSW P19	2996699		G	2984750		A	1
Blast2	3002602		deletion	2990653	2990709	Unknown 56b	56	Insertion of one or more copies of a tandem repeat, coordinates may be off slightly
Blast2	3007908	3007958	Unknown 50b	2996014		deletion	50	Insertion of one or more copies of a tandem repeat, coordinates may be off slightly
BSW P19	3017140		T	3005195		G	1
BSW P19	3019795		G	3007850		A	1
BSW P19	3021647		G	3009702		A	1
BSW P19	3023789		T	3011844		C	1
BSW P19	3029420		C	3017475		T	1
BSW P19	3053826		T	3041881		G	1
BSW P19	3063023		T	3051078		C	1
BSW P19	3066036		G	3054091		A	1
BSW P19	3066276		G	3054331		A	1
BSW P19	3085823		C	3073878		T	1
BSW P19	3088994		A	3077049		C	1
BSW P19	3092750		G	3080805		A	1
BSW P19	3098743		C	3086798		T	1
BSW P19	3107561		A	3095616		G	1
BSW P19	3113074		T	3101129		G	1
BSW P19	3115637		C	3103692		T	1
BSW P19	3119814		T	3107869		C	1
BSW P19	3120010		T	3108065		C	1
BSW P19	3120629		C	3108684		A	1
BSW P19	3125827		T	3113882		A	1
BSW P19	3129955		G	3118010		A	1
ClustalW	3133834	3133934	TCGACATCGACGCGATCGTCGACGAGTTTCCGTCCTCTCTCGGGGTTTTGGGTCTGACGACGTGATCTTCTCTCCTGGCGAGGTCAAGGAAATCGATGTGG	3121889	3122094	GGGTTTTGGGTCTGACGACTCGCGGCGAGCACGTCTCACCCAGCAGGCGGTGAGGTTGGGTTTCCGTCCCCTCTCGGGGTTTTGGGTCTGACGACACGGACGAGCTGGACCGCATCAGCGATGCTGAGCTGAGGGTTTCCGTCCCCTCTCGGGGTTTTGGGTCTGACGACTTGTCTCAATCGTGCCGTCTGCGGTGACACGCTCCA	205	Substitituion. IS element flanked by small tandem repeats on either side
BSW P19	3142311		A	3130692		G	1
Blast2	3143099	3143107	TGTCGGCGA	3131480		deletion	9
BSW P19	3145174		C	3133546		T	1
BSW P19	3148696		A	3137068		G	1
BSW P19	3174443		G	3162815		C	1
BSW P19	3176712		C	3165084		T	1
Blast2	3183106		deletion	3171478	3171585	Unknown 107b	107	Insertion of one or more copies of a tandem repeat, coordinates may be off slightly
BSW P19	3187232		C	3175712		T	1
BSW P19	3189414		A	3177894		C	1
BSW P19	3189975		G	3178455		C	1
BSW P19	3198390		G	3186870		T	1
BSW P19	3201676		deletion	3190156		C	1
BSW P19	3202556		A	3191037		G	1
BSW P19	3207086		A	3195567		G	1
BSW P19	3207504		A	3195985		G	1
BSW P19	3207963		A	3196444		G	1
BSW P19	3226769		C	3215250		T	1
BSW P19	3237710		C	3226191		A	1
BSW P19	3239672		T	3228153		G	1
BSW P19	3242315		A	3230796		G	1
ClustalW	3244331		deletion	3232812	3232867	GTCGCCACCATCAAACCCCGTGGCGATCGCAAGCGCGGCGCAGCCGCGCGCAGCGG	55	Insertion of one or more copies of a tandem repeat, coordinates may be off slightly
BSW P19	3247703		A	3236240		C	1
BSW P19	3255103		A	3243640		G	1
BSW P19	3258789		G	3247326		C	1
BSW P19	3259324		A	3247861		G	1
BSW P19	3259326		T	3247863		C	1
BSW P19	3259329		C	3247866		G	1
BSW P19	3259338		T	3247875		G	1
BSW P19	3259339		A	3247876		C	1
BSW P19	3259340		G	3247877		A	1
BSW P19	3259341		G	3247878		A	1
BSW P19	3259342		G	3247879		A	1
BSW P19	3259347		A	3247884		G	1
BSW P19	3259350		C	3247887		T	1
BSW P19	3259356		C	3247893		T	1
BSW P19	3259547		A	3248084		G	1
BSW P19	3259548		T	3248085		C	1
BSW P19	3267967		G	3256504		A	1
BSW P19	3271774		G	3260311		A	1
BSW P19	3281054		G	3269591		A	1
BSW P19	3282257		G	3270794		A	1
BSW P19	3284673		A	3273210		C	1
BSW P19	3296199		G	3284736		C	1
BSW P19	3308316		G	3296853		A	1
BSW P19	3320079		A	3308616		G	1
BSW P19	3323029		C	3311566		T	1
Blast2	3348060		A	3336597		T	1
Blast2	3348119		A	3336656		T	1
Blast2	3348272	3348507	Unknown 235b	3336809		deletion	235
Blast2	3348534		C	3336835		T	1
BSW P19	3350312		C	3338613		G	1
BSW P19	3352324		G	3340625		C	1
BSW P19	3366605		T	3354906		C	1
BSW P19	3368869		C	3357170		G	1
BSW P19	3369944		T	3358245		A	1
BSW P19	3375047		G	3363348		A	1
BSW P19	3378614		A	3366915		G	1
BSW P19	3379474		A	3367775		G	1
BSW P19	3390113		T	3378414		G	1
BSW P19	3390128		C	3378429		G	1
BSW P19	3393351		T	3381652		G	1
BSW P19	3394458		G	3382759		C	1
BSW P19	3399876		G	3388177		C	1
BSW P19	3404172		A	3392473		T	1
BSW P19	3413661		C	3401962		G	1
BSW P19	3414526		T	3402827		C	1
BSW P19	3426501		C	3414802		G	1
BSW P19	3430024		G	3418325		T	1
BSW P19	3430026		A	3418327		G	1
Blast2	3434952	3435019	Unknown 67b	3423253		deletion	67
BSW P19	3437618		T	3425851		C	1
BSW P19	3438559		G	3426792		C	1
BSW P19	3440681		A	3428914		C	1
BSW P19	3440966		G	3429199		T	1
BSW P19	3448060		G	3436293		A	1
BSW P19	3452228		G	3440461		T	1
BSW P19	3452232		C	3440465		G	1
BSW P19	3463434		C	3451667		G	1
BSW P19	3468430		G	3456663		A	1
BSW P19	3470255		A	3458488		G	1
BSW P19	3472750		A	3460983		G	1
BSW P19	3473899		C	3462132		G	1
BSW P19	3485761		A	3473994		deletion	1
Blast2	3492136	3493493	unknown	3480368		deletion	1357	IS Element
BSW P19	3494598		A	3481472		G	1
BSW P19	3495116		G	3481990		A	1
BSW P19	3495555		A	3482429		C	1
BSW P19	3500100		G	3486974		A	1
BSW P19	3508781		C	3495655		G	1
BSW P19	3517018		T	3503892		C	1
BSW P19	3522629		G	3509503		C	1
BSW P19	3531290		G	3518164		A	1
BSW P19	3531678		G	3518552		A	1
BSW P19	3538026		A	3524900		G	1
BSW P19	3561764		C	3548638		T	1
Blast2	3564263	3565620	unknown	3551137		deletion	1357	IS Element
Blast2	3565708		deletion	3551220	3552583	unknown	1363	IS Element
Blast2	3565833		deletion	3552706	3554064	unknown	1358	IS Element
BSW P20	3568040		G	3556272		A	1
BSW P20	3576555		A	3564787		G	1
BSW P20	3588730		A	3576962		G	1
BSW P20	3592399		T	3580631		C	1
BSW P20	3593178		G	3581410		A	1
BSW P20	3602828		C	3591060		T	1
BSW P20	3605889		T	3594121		C	1
Blast2	3607249	2607261	CTGGCAGCCTAGT	3595481		deletion	13
BSW P20	3609010		A	3597229		C	1
BSW P20	3612495		G	3600714		T	1
BSW P20	3616599		C	3604818		G	1
BSW P20	3622219		T	3610438		C	1
BSW P20	3626760		C	3614979		T	1
BSW P20	3634219		C	3622438		A	1
BSW P20	3636843		G	3625062		T	1
ClustalW	3675638		deletion	3663857	3663919	GCCCCTGTGAGTCGAGTGAGCGGAACGAACGAAGTGAGTGACGGGAACGAGACGAACAATCCG	62	Insertion of one or more copies of a tandem repeat, coordinates may be off slightly
BSW P20	3700659		T	3688941		C	1
BSW P20	3701238		T	3689520		G	1
ClustalW	3702718		deletion	3691000	3691231	CAACACAGCTCGGCGACGATGCACGCCGCGCAGCGGCGTGAGGAGGAGCCGAGCAGTCCAACACAGCTCGGCGACGATGCACGCCGCGCAGCGGCGTGAGGAGGAGCCGAGCAGTCCAACACAGCTCGGCGACGATGCACGCCGCGCAGCGGCGTGAGGAGGAGCCGAGCAGTCCAACACAGCTCGGCGACGATGCACGCCGCGCAGCGGCGTGAGGAGGAGCCGAGCAGTC	232	Insertion of one or more copies of a tandem repeat, coordinates may be off slightly
BSW P20	3716253		C	3704767		G	1
BSW P20	3722039		A	3710553		T	1
ClustalW	3722039	3724063	unknown	3710553	3711907	unknown	1354	IS Element
BSW P20	3724237		A	3712081		G	1
BSW P20	3726538		T	3714382		G	1
BSW P20	3727084		C	3714928		A	1
BSW P20	3729532		T	3717376		C	1
BSW P20	3734133		C	3721977		G	1
BSW P20	3734919		G	3722763		C	1
BSW P20	3742654		A	3730498		G	1
BSW P20	3742738		A	3730582		G	1
ClustalW	3743788	3744483	unknown	3731632	3732285	unknown	695	Substitution
BSW P20	3744993		G	3732795		A	1
BSW P20	3745025		C	3732827		G	1
BSW P20	3745027		G	3732829		C	1
BSW P20	3745029		G	3732831		A	1
BSW P20	3745033		A	3732835		G	1
BSW P20	3745035		A	3732837		C	1
BSW P20	3745036		G	3732838		A	1
BSW P20	3745042		C	3732844		A	1
BSW P20	3745043		C	3732845		A	1
BSW P20	3748300		A	3736102		G	1
BSW P20	3748336		A	3736138		G	1
BSW P20	3748393		G	3736195		A	1
BSW P20	3748997		G	3736799		T	1
Blast2	3750885	3750903	TGCCGCCGCTGCCGCCGT	3738688		deletion	18
Blast2	3753660	3753737	unknown	3741444		deletion	77
BSW P20	3758874		G	3746580		A	1
BSW P20	3761991		T	3749697		C	1
BSW P20	3762122		A	3749828		G	1
BSW P20	3763732		G	3751438		deletion	1
BSW P20	3764673		G	3752378		A	1
BSW P20	3765582		T	3753287		C	1
BSW P20	3765630		G	3753335		T	1
BSW P20	3783234		T	3770939		G	1
BSW P20	3784029		T	3771734		G	1
BSW P20	3789172		T	3776877		C	1
BSW P20	3801315		T	3789020		G	1
Blast2	3807533		deletion	3795238	3796595	unknown	1357	IS Element
BSW P20	3809212		C	3798275		A	1
BSW P20	3813995		A	3803058		G	1
BSW P20	3828234		A	3817297		C	1
Blast2	3831510	3831684	unknown	3820573		deletion	174
BSW P20	3834451		T	3823339		A	1
BSW P20	3836852		G	3825740		C	1
BSW P20	3837976		T	3826864		C	1
BSW P20	3841062		C	3829950		T	1
BSW P20	3842850		G	3831738		C	1
BSW P20	3850163		G	3839051		A	1
BSW P20	3852954		C	3841842		T	1
BSW P20	3853031		A	3841919		G	1
BSW P20	3853051		A	3841939		G	1
BSW P20	3853062		deletion	3841950		G	1
BSW P20	3853068		A	3841957		G	1
BSW P20	3853099		C	3841988		T	1
BSW P20	3853107		C	3841996		T	1
BSW P20	3853173		A	3842062		G	1
BSW P20	3853580		T	3842469		C	1
BSW P20	3853586		T	3842475		C	1
BSW P20	3853600		C	3842489		T	1
BSW P20	3853602		G	3842491		T	1
BSW P20	3853603		C	3842492		T	1
BSW P20	3853608		G	3842497		T	1
BSW P20	3853612		A	3842501		G	1
BSW P20	3853623		C	3842512		G	1
BSW P20	3853624		T	3842513		A	1
BSW P20	3853626		A	3842515		T	1
BSW P20	3853629		T	3842518		G	1
BSW P20	3853630		A	3842519		C	1
BSW P20	3853632		A	3842521		T	1
BSW P20	3853639		C	3842528		T	1
BSW P20	3853641		A	3842530		G	1
BSW P20	3853643		C	3842532		A	1
BSW P20	3853645		T	3842534		C	1
BSW P20	3853653		A	3842542		G	1
BSW P20	3853662		A	3842551		G	1
BSW P20	3853663		C	3842552		A	1
BSW P20	3853664		C	3842553		G	1
BSW P20	3853668		A	3842557		G	1
BSW P20	3853669		G	3842558		A	1
BSW P20	3853675		G	3842564		A	1
BSW P20	3853683		C	3842572		G	1
BSW P20	3853685		G	3842574		T	1
BSW P20	3853716		A	3842605		T	1
BSW P20	3853911		G	3842800		A	1
BSW P20	3853916		G	3842805		A	1
BSW P20	3854699		deletion	3843588		G	1
BSW P20	3856047		deletion	3844937		C	1
BSW P20	3856281		A	3845172		T	1
ClustalW	3858131	3860552	unknown	3847022		deletion	2421
BSW P20	3863578		T	3850047		C	1
BSW P20	3867420		T	3853889		deletion	1
BSW P20	3873088		T	3859556		C	1
BSW P20	3873605		T	3860073		C	1
BSW P20	3878706		C	3865174		T	1
BSW P20	3887103		G	3873571		T	1
BSW P20	3891132		G	3877600		A	1
BSW P20	3896937		A	3883405		G	1
BSW P20	3898459		A	3884927		G	1
BSW P20	3898502		A	3884970		C	1
BSW P20	3898617		G	3885085		A	1
BSW P20	3899597		C	3886065		T	1
BSW P20/Blast	3904487		deletion	3890955	3892312	unknown	1357	IS Element
BSW P20	3905024		G	3892850		A	1
BSW P20	3906529		C	3894355		T	1
BSW P20	3906829		T	3894655		C	1
BSW P20	3906978		T	3894804		C	1
BSW P20	3910761		G	3898587		A	1
Blast2	3491153	3491170	TAACGGCGGGGCCGGCGG	3928979		deletion	17
ClustalW	3941141	3941158	CGGGGCCGGCGGTAACGG	3928967		deletion	17	Highly variable High GC Region
ClustalW	3942586	3942624	CCAATGGCGGCGACGGCGGCGCCGGCGGCGCCGGCGGGG	3930394		deletion	38	Highly variable High GC Region
ClustalW	3942892	3942900	GCACCGGCG	3930436		deletion	8	Highly variable High GC Region
ClustalW	3945338		deletion	3933098	3933106	GCCGGCGGC	8	Highly variable High GC Region
ClustalW	3946349		G	3934118		T	1	Highly variable High GC Region
ClustalW	3946411	3946414	TGTT	3934180	3934183	CCGC	4	Highly variable High GC Region, Substitution
ClustalW	3946432		G	3934201		T	1	Highly variable High GC Region
ClustalW	3946435		A	3934204		G	1	Highly variable High GC Region
ClustalW	3946506		A	3934275		G	1	Highly variable High GC Region
ClustalW	3946551		C	3934320		A	1	Highly variable High GC Region
ClustalW	3946564		T	3934333		C	1	Highly variable High GC Region
ClustalW	3946883	3947931	unknown	3934652	3935058	unknown	406	Highly variable High GC Region, Substitution
ClustalW	3948387		C	3935514		T	1	Highly variable High GC Region
ClustalW	3948464	3948528	GCCCCGGCGACCCTGATCGGCGGACCCGACGGCGGTGACGGCGGCCAAGGCGGCATCGGCGGGGA	3935591	3935628	CAGAACGGAACGACAGGCGTGGCGAGCGAGGGCGGCGC	37	Highly variable High GC Region, Substitution
ClustalW	3948818	3948819	AC	3935918	3935919	GA	2	Highly variable High GC Region, Substitution
ClustalW	3949106	3949218	GCCCCGGCGACCCTGATCGGCGGACCCGACGGCGGTGACGGCGGCCAAGGCGGCATCGGCGGGGACGGCGGCAACGCCGGATTCGGCGCCGGTGTTCCCGGCGACGGCGGGGA	3936206	3936288	CAGAACGGAACGACAGGCGTGGCGAGCGAGGGCGGCGCCGGCGGCCAAGGCGGTGACGGCGGCCAAGGCGGCATCGGCGGGGC	82	Highly variable High GC Region, Substitution
ClustalW	3949462	3950034	unknown	3936532		deletion	572	Highly variable High GC Region
ClustalW	3950351		deletion	3936848	3936856	GACGACGGC	8	Highly variable High GC Region
ClustalW	3955241		C	3941747		A	1	Highly variable High GC Region
ClustalW	3955247	3955255	GCCAACAAG	3941753		deletion	8	Highly variable High GC Region
ClustalW	3955409		deletion	3941906		C	1	Highly variable High GC Region
ClustalW	3955595		C	3942093		A	1	Highly variable High GC Region
ClustalW	3955603	3955611	CAACAAGGC	3942101		deletion	8	Highly variable High GC Region
ClustalW	3955656	3957438	unknown	3942145	3943606	unknown	1461	Highly variable High GC Region, Substitution
ClustalW	3958510	3958611	GACGGCGGCGACGCCGGCACAGGTGGCAATGGCGGTAACGGCGGCAACCGTAATTCCGGCAATGGCACCGGCGGCGCTGGCGGCAACGGTGGTGGTGGTGCT	3944678	3944797	ACCGGCGGCCTCGGCGACCCCCGGGTCGGCGGATCCGGCGGCGACGGCGGCACCGGCGGCAGCGGCGGTGCGGCCGGCAATGGCGGCAACGGCGGCAACGCCGGCGCGGGAGGCAATGGC	119	Highly variable High GC Region, Substitution
ClustalW	3960401		C	3946587		T	1	Highly variable High GC Region
ClustalW	3960996	3961022	CCCGCCAGCACAGGTCTAACCGGTGGT	3947182	3947205	GACCAGCCCGGCGCCACCGGCGGC	23	Highly variable High GC Region, Substitution
ClustalW	3961089	3961484	unknown	3947272	3947685	unknown	413	Highly variable High GC Region, Substitution
ClustalW	3961742		deletion	3947943	3948524	unknown	581	Highly variable High GC Region
ClustalW	3962107		deletion	3948890	3948898	CCGGCGGCA	8	Highly variable High GC Region
ClustalW	3962315		deletion	3949107	3949709	unknown	602	Highly variable High GC Region
BSW P20	3965584		A	3952979		G	1
BSW P20	3971187		G	3958582		A	1
BSW P20	3972202		T	3959597		C	1
BSW P20	3980898		G	3968293		A	1
BSW P20	3996055		G	3983450		T	1
BSW P20	4010844		deletion	3998239		GGC	3
BSW P20	4018388		C	4005786		T	1
BSW P20	4018643		C	4006041		T	1
BSW P20	4037054		C	4024452		T	1
BSW P20	4039680		A	4027078		G	1
BSW P20	4046735		A	4034133		G	1
BSW P20	4047608		T	4035006		C	1
BSW P20	4050064		G	4037462		T	1
BSW P20	4051068		A	4038466		G	1
BSW P20	4058426		T	4045824		C	1
BSW P20	4061014		A	4048412		G	1
BSW P20	4063658		C	4051056		G	1
Blast2	4065752	4065973	Unknown 221b	4053150		deletion	221
BSW P20	4068804		A	4055980		G	1
BSW P20	4072907		G	4060083		A	1
BSW P20	4073103		A	4060279		G	1
BSW P20	4073204		A	4060380		G	1
BSW P20	4073213		A	4060389		T	1
BSW P20	4073233		A	4060409		G	1
BSW P20	4073337		C	4060513		T	1
BSW P20	4082295		A	4069471		G	1
BSW P20	4088960		A	4076136		C	1
BSW P20	4089549		A	4076725		G	1
BSW P20	4093982		G	4081158		A	1
BSW P20	4097602		T	4084778		G	1
BSW P20	4101349		A	4088525		G	1
BSW P20	4106883		deletion	4094059		G	1
BSW P20	4113976		C	4101153		T	1
BSW P20	4124304		C	4111481		G	1
BSW P20	4140998		C	4128175		G	1
BSW P20	4146357		C	4133534		G	1
BSW P20	4148113		A	4135290		G	1
BSW P20	4150658		A	4137835		G	1
BSW P20	4154037		T	4141214		G	1
BSW P20	4160497		T	4147674		C	1
BSW P20	4161530		G	4148707		T	1
BSW P20	4169100		A	4156277		C	1
BSW P20	4175340		G	4162517		A	1
BSW P20	4176945		G	4164122		A	1
BSW P20	4187565		C	4174742		T	1
BSW P20	4195696		A	4182873		G	1
BSW P20	4200486		C	4187663		T	1
BSW P20	4200818		G	4187995		A	1
BSW P20	4210140		T	4197317		deletion	1
BSW P20	4211614		deletion	4198790		G	1
BSW P20	4217442		G	4204619		A	1
BSW P20	4223275		G	4210452		A	1
BSW P20	4233175		A	4220352		G	1
BSW P20	4234491		G	4221668		C	1
BSW P20	4235074		G	4222251		A	1
BSW P20	4235883		G	4223060		A	1
BSW P20	4238648		A	4225825		G	1
BSW P20	4246300		A	4233477		G	1
BSW P20	4255644		T	4242821		C	1
BSW P20	4264088		A	4251265		G	1
BSW P20	4268923		G	4256100		A	1
BSW P20	4270221		G	4257398		A	1
BSW P20	4277219		A	4264396		C	1
BSW P20	4277220		G	4264397		T	1
BSW P20	4279669		T	4266846		C	1
BSW P20	4306073		A	4293250		G	1
BSW P20	4308632		A	4295809		C	1
BSW P20	4310794		C	4297971		T	1
BSW P20	4312176		C	4299353		G	1
BSW P20	4315037		C	4302214		T	1
BSW P20	4316354		G	4303531		C	1
BSW P20	4319156		T	4306333		C	1
BSW P20	4320180		A	4307357		G	1
BSW P20	4328385		C	4315562		T	1
BSW P20	4329115		A	4316292		G	1
BSW P20	4338207		A	4325384		deletion	1
BSW P20	4339105		deletion	4326281		A	1
BSW P20	4349091		T	4336268		deletion	1
BSW P20	4351597		deletion	4338773		C	1
BSW P20	4351732		A	4338909		G	1
BSW P20	4353330		G	4340507		T	1
BSW P20	4354636		A	4341813		G	1
BSW P20	4362688		T	4349865		C	1
BSW P20	4363446		C	4350623		G	1
BSW P20	4364039		T	4351216		G	1
BSW P20	4364065		C	4351242		A	1
BSW P20	4369110		C	4356287		G	1
BSW P20	4374162		G	4361339		T	1
BSW P20	4379272		C	4366449		G	1
BSW P20	4386496		G	4373673		C	1
BSW P20	4386755		C	4373932		T	1
BSW P20	4388628		T	4375805		G	1
BSW P20	4392680		G	4379857		C	1
BSW P20	4395054		C	4382231		T	1
BSW P20	4395275		T	4382452		G	1
BSW P20	4396146	4396150	GGGGC	4383323		deletion	5
BSW P20	4401158		A	4388330		G	1
BSW P20	4402207		T	4389379		C	1
BSW P20	4404558		T	4391730		C	1
BSW P20	4420920		T	4408092		C	1
BSW P20	4421160		C	4408332		A	1
